# Supplementary material for: Association between CYP1A1 gene polymorphisms at rs4646903 and rs1048943 loci and susceptibility to prostate cancer: meta-analysis
Source: Front Oncol. 2026 Apr 15;16:1779274. doi: 10.3389/fonc.2026.1779274 (PMC13124557; doi:10.3389/fonc.2026.1779274)
Supplement: Supplementary file 2 [file DataSheet2.zip]

Archive with 11 entries (10 files):
- rs1048943/
- rs1048943/Avs G.jpg
- rs1048943/AvsG 漏斗图.jpg
- rs1048943/GA VS AA 漏斗图.jpg
- rs1048943/GG vs AA 森林图.jpg
- rs1048943/GG vs AA漏斗图.jpg
- rs1048943/GG+GA VS AA 漏斗图.jpg
- rs1048943/GG+GA VS AA森林图.jpg
- rs1048943/杂合 GA VS AA 森林图.jpg
- rs1048943/隐形模型 森林图.jpg
- rs1048943/隐形模型 漏斗图.jpg
